# Supplementary material for: Combining organic fertilizer with soil conditioner alleviates continuous cropping obstacles in protected cowpea by improving soil properties and microbiome
Source: Sci Rep. 2025 Nov 26;15:42094. doi: 10.1038/s41598-025-27630-5 (PMC12657982; doi:10.1038/s41598-025-27630-5)
Supplement: Supplementary file 1 — Supplementary Material 1 [file 41598_2025_27630_MOESM1_ESM.xlsx]

## Sheet: Sheet1
Supplementary Table 1. Microbial community Alpha and Beta diversity of bacterial and fungal.
Soil Condition	Bacteria			Fungal
	chao1	shannon	simpson	chao1	shannon	simpson
FO-10 d	1244.38 ± 54.52 A	9.40 ± 0.15 A	0.9963 ± 0.0007 A	96.67 ± 21.07 A	3.81 ± 1.31 A	0.75 ± 0.19 A
FO-40 d	1411.19 ± 89.54 A	9.56 ± 0.23 A	0.9968 ± 0.0010 A	131.00 ± 2.52 A	4.16 ± 0.16 A	0.85 ± 0.03 A
FO-70 d	1286.86 ± 136.65 A	9.54 ± 0.22 A	0.9974 ± 0.0006 A	91.00 ± 20.60 A	4.44 ± 0.40 A	0.92 ± 0.02 A
FOS-10 d	1250.10 ± 42.53 A	9.34 ± 0.07 A	0.9965 ± 0.0003 A	132.33 ± 9.74 A	4.74 ± 0.29 A	0.92 ± 0.02 A
FOS-40 d	1346.67 ± 21.56 A	9.45 ± 0.09 A	0.9961 ± 0.0005 A	119.67 ± 17.13 A	4.40 ± 0.30 A	0.88 ± 0.05 A
FOS-70 d	1350.92 ± 27.47 A	9.64 ± 0.06 A	0.9976 ± 0.0003 A	125.00 ± 10.02 A	5.00 ± 0.30 A	0.91 ± 0.03 A
